# Supplementary material for: Combination of Irinotecan and Melatonin with the Natural Compounds Wogonin and Celastrol for Colon Cancer Treatment
Source: Int J Mol Sci. 2023 May 31;24(11):9544. doi: 10.3390/ijms24119544 (PMC10253823; doi:10.3390/ijms24119544)
Supplement: Supplementary file 1 [file ijms-24-09544-s001.zip]

Archive with 1 entries (1 files):
- ijms-2391395-supplementary.pdf
